# Supplementary material for: The Impact of Weizmannia coagulans BC99 on Anxiety and Depression: An 8-Week Clinical Pilot Study Through the Gut Microbiota–Brain Axis
Source: Nutrients. 2025 Sep 28;17(19):3087. doi: 10.3390/nu17193087 (PMC12525987; doi:10.3390/nu17193087)
Supplement: Supplementary file 1 [file nutrients-17-03087-s001.zip]

Archive with 1 entries (1 files):
- nutrients-3876031-supplementary.pdf
